# Supplementary material for: Identification of emerging viral genomes in transcriptomic datasets of alfalfa (Medicago sativa L.)
Source: Virol J. 2019 Dec 10;16:153. doi: 10.1186/s12985-019-1257-y (PMC6902351; doi:10.1186/s12985-019-1257-y)
Supplement: Supplementary file 2 — Additional file 2: Overview of viral contigs identified in 655 alfalfa transcriptomic datasets. [file 12985_2019_1257_MOESM2_ESM.xlsx]

## Sheet: Datasets
Additional file 2. Overview of viral contigs identified in 655 alfalfa transcriptomic datasets
Database	SRR Number	Species	alphapartitivirus 1 (contig No.)	alphapartitivirus 2	deltapartitivirus	amalgavirus	Alfalfa mosaic virus	Alfalfa dwarf virus	Cnidium vein yellowing virus 1	Bean leafroll virus	Cnidium vein yellowing virus 2	Pea streak virus	Cowpea mild mottle virus	Cycas necrotic stunt virus	Cactus virus X	Strawberry latent ringspot virus	Zhuye pepper nepovirus	Alfalfa marafivirus	Alfalfa virus F	Alfalfa leaf curl virus	Sweet potato feathery mottle virus	Alfalfa latent virus	Sweet potato virus C	Sweet potato chlorotic fleck virus	Lychnis mottle virus
Total No.			375	63	85	240	283	1	6	25	3	75	7	42	4	3	12	89	12	3	1	1	1	1
NCBI	SRR6050922	M. sativa	6	1
NCBI	SRR6050923	M. sativa	1	1
NCBI	SRR6050924	M. sativa	7
NCBI	SRR6050925	M. sativa	13	1		1
NCBI	SRR6050926	M. sativa	5
NCBI	SRR6050927	M. sativa	1		1
NCBI	SRR6050928	M. sativa				1
NCBI	SRR6050929	M. sativa	1	1
NCBI	SRR6050930	M. sativa	3	1	1	1
NCBI	SRR6050931	M. sativa	1		1	1
NCBI	SRR6050932	M. sativa	16			1
NCBI	SRR6050933	M. sativa	4			1
NCBI	SRR6050934	M. sativa	2	1
NCBI	SRR6050935	M. sativa	22	1		2
NCBI	SRR6050936	M. sativa	1	1
NCBI	SRR6050937	M. sativa	1	1	1	1
NCBI	SRR6050938	M. sativa	15
NCBI	SRR6050939	M. sativa	5	1	1
NCBI	SRR6050940	M. sativa	2			1
NCBI	SRR6050941	M. sativa	2		1	4
NCBI	SRR6050942	M. sativa	4	1	1	1
NCBI	SRR6050943	M. sativa	4	1	1	1
NCBI	SRR6050944	M. sativa	1	1		1
NCBI	SRR6050945	M. sativa	1	1		3
NCBI	SRR6050946	M. sativa	2	1		1
NCBI	SRR6050947	M. sativa	5	1		1
NCBI	SRR6050948	M. sativa	1			3
NCBI	SRR6050949	M. sativa	2	1		4
NCBI	SRR6050950	M. sativa	2	1
NCBI	SRR6050951	M. sativa	1	1
NCBI	SRR6050952	M. sativa	1
NCBI	SRR6050953	M. sativa	1
NCBI	SRR6050954	M. sativa	3			3
NCBI	SRR6050955	M. sativa	1	1	1	4
NCBI	SRR6050956	M. sativa	2	1
NCBI	SRR6050957	M. sativa	1		1
NCBI	SRR611809	M. sativa	1			1	2
NCBI	SRR611885	M. sativa	2		1	1
NCBI	SRR612113	M. sativa	1		1	1
NCBI	SRR612114	M. sativa	1			3
NCBI	SRR612115	M. sativa	2		1	2
NCBI	SRR612116	M. sativa	2			2
NCBI	SRR612163	M. sativa	3		1	1
NCBI	SRR612164	M. sativa	1			1
NCBI	SRR8224042	M. sativa	1			1
NCBI	SRR8224043	M. sativa	1	1		1
NCBI	SRR8224044	M. sativa	1			2
NCBI	SRR8224045	M. sativa	1	1
NCBI	SRR8224046	M. sativa	1	1		1
NCBI	SRR8224047	M. sativa				1
NCBI	SRR8224048	M. sativa	1			1
NCBI	SRR8224049	M. sativa	1			1
NCBI	SRR8224050	M. sativa		1
NCBI	SRR8224051	M. sativa				1
NCBI	SRR8224052	M. sativa	1
NCBI	SRR8224053	M. sativa	1	1		1
NCBI	SRR8224054	M. sativa	3			1
NCBI	SRR8224055	M. sativa	1			2
NCBI	SRR8224056	M. sativa		1		1
NCBI	SRR8224057	M. sativa	1			1
NCBI	SRR8224058	M. sativa	1
NCBI	SRR8224059	M. sativa		1		1
NCBI	SRR8224060	M. sativa	1			1
NCBI	SRR8224061	M. sativa	1			2
NCBI	SRR8224062	M. sativa		2
NCBI	SRR8224063	M. sativa	1			3
NCBI	SRR8224064	M. sativa	2	1		1
NCBI	SRR8224065	M. sativa				2
NCBI	SRR8224066	M. sativa	2
NCBI	SRR8224067	M. sativa	1			1
NCBI	SRR8224068	M. sativa	1	1		2
NCBI	SRR8224069	M. sativa	1	1
NCBI	SRR8224070	M. sativa	3			1
NCBI	SRR8224071	M. sativa	1	1
NCBI	SRR8224072	M. sativa
NCBI	SRR8224073	M. sativa	1			1
NCBI	SRR8224074	M. sativa	1			1
NCBI	SRR8224075	M. sativa	2	1		1
NCBI	SRR8224076	M. sativa	3	1
NCBI	SRR8224077	M. sativa	1			1
NCBI	SRR8468223	M. sativa	1	1		2
NCBI	SRR8468224	M. sativa	1			1
NCBI	SRR8468225	M. sativa	4	1		1
NCBI	SRR8468226	M. sativa	1			1
NCBI	SRR8468227	M. sativa	3	1		1
NCBI	SRR8468228	M. sativa	1	1		3
NCBI	SRR8468229	M. sativa	4	1
NCBI	SRR8468230	M. sativa	3	1
NCBI	SRR8468231	M. sativa	1			2
NCBI	SRR8468232	M. sativa	2	1		1
NCBI	SRR8468233	M. sativa	4			2
NCBI	SRR8468234	M. sativa	2	2		1
NCBI	SRR8491767	M. sativa	1		1
NCBI	SRR8491768	M. sativa	4		1
NCBI	SRR8491769	M. sativa	6		2
NCBI	SRR8491770	M. sativa	3		1
NCBI	SRR8491771	M. sativa	1		1
NCBI	SRR8491772	M. sativa	1
NCBI	SRR8491773	M. sativa	4		1
NCBI	SRR8491774	M. sativa	5		1
NCBI	SRR8491775	M. sativa	2		1
NCBI	SRR8491776	M. sativa	2		1
NCBI	SRR8491777	M. sativa	7
NCBI	SRR8491778	M. sativa	1		1
NCBI	SRR1509355	M. sativa	1	1	1	1	3
NCBI	SRR1640909	M. sativa
NCBI	SRR1650607	M. sativa				1
NCBI	SRR1663148	M. sativa
NCBI	SRR1663179	M. sativa		1		1
NCBI	SRR1663688	M. sativa				1
NCBI	SRR1663690	M. sativa
NCBI	SRR1663692	M. sativa				1
NCBI	SRR1664038	M. sativa
NCBI	SRR1694098	M. sativa				1
NCBI	SRR1694099	M. sativa				1
NCBI	SRR1694203	M. sativa
NCBI	SRR1694250	M. sativa				1
NCBI	SRR1695143	M. sativa				1
NCBI	SRR1695145	M. sativa				1
NCBI	SRR1695146	M. sativa
NCBI	SRR1695147	M. sativa				1
NCBI	SRR1695197	M. sativa
NCBI	SRR1695301	M. sativa				1
NCBI	SRR1695405	M. sativa				1
NCBI	SRR1695406	M. sativa
NCBI	SRR1695455	M. sativa				1
NCBI	SRR1695456	M. sativa
NCBI	SRR1695497	M. sativa				1
NCBI	SRR1980023	M. sativa
NCBI	SRR2089793	M. sativa	6	1	1	1	9
NCBI	SRR2089794	M. sativa	7			1	10
NCBI	SRR2089795	M. sativa	5	1	1	1	5		1		1
NCBI	SRR2089796	M. sativa	8		1	1	7		2		2														1
NCBI	SRR6814493	M. sativa	1	1		8
NCBI	SRR6814494	M. sativa	1	1		10
NCBI	SRR6814495	M. sativa	2			7
NCBI	SRR6814496	M. sativa	1	1		3
NCBI	SRR6814497	M. sativa	4			1
NCBI	SRR6814498	M. sativa
NCBI	SRR6814499	M. sativa	3	1		2
NCBI	SRR6814500	M. sativa	1			7
NCBI	SRR6814510	M. sativa	2			3
NCBI	SRR6814527	M. sativa	1			4
NCBI	SRR6814528	M. sativa	4	1		1
NCBI	SRR6814531	M. sativa	2			1
NCBI	SRR6814532	M. sativa	1			4
NCBI	SRR6814533	M. sativa
NCBI	SRR6814534	M. sativa	4			1
NCBI	SRR6814535	M. sativa	4			1
NCBI	SRR6814536	M. sativa	1			3
NCBI	SRR6814537	M. sativa	3	1		2
NCBI	SRR6814538	M. sativa	2			4
NCBI	SRR2529474	M. sativa	1		2	1
NCBI	SRR2529475	M. sativa	2			1
NCBI	SRR2529476	M. sativa	1		4	1
NCBI	SRR2529477	M. sativa
NCBI	SRR2529479	M. sativa	1			1
NCBI	SRR2529480	M. sativa	1		3	1
NCBI	SRR2529481	M. sativa
NCBI	SRR2529482	M. sativa	1		1	1
NCBI	SRR488414	M. sativa			1		4			3		2	1
NCBI	SRR488415	M. sativa			1		6
NCBI	SRR488416	M. sativa				1
NCBI	SRR488417	M. sativa					7
NCBI	SRR488418	M. sativa			2					7
NCBI	SRR488419	M. sativa					11					6	2
NCBI	SRR488420	M. sativa			3	1
NCBI	SRR488421	M. sativa	1									19
NCBI	SRR488422	M. sativa			1
NCBI	SRR488423	M. sativa		1
NCBI	SRR488424	M. sativa
NCBI	SRR488425	M. sativa			1	1	7			2		8
NCBI	SRR488426	M. sativa
NCBI	SRR488427	M. sativa		1		1	3			1
NCBI	SRR488428	M. sativa
NCBI	SRR488429	M. sativa
NCBI	SRR488430	M. sativa			3		2			1		21	1									1
NCBI	SRR488431	M. sativa				1				2		1
NCBI	SRR488432	M. sativa					9			2
NCBI	SRR488433	M. sativa
NCBI	SRR488434	M. sativa					6			2
NCBI	SRR488435	M. sativa								5		7
NCBI	SRR488436	M. sativa				2						1	1							1
NCBI	SRR488437	M. sativa					7					6	1
NCBI	SRR488438	M. sativa			2		9					2
NCBI	SRR488439	M. sativa			5	7	10
NCBI	SRR488440	M. sativa		1			5					2	1							1
NCBI	SRR1982268	M. falcata
NCBI	SRR1982264	M. falcata			1
NCBI	SRR1982261	M. falcata	1		1
NCBI	SRR1982256	M. falcata	1		1
NCBI	SRR1956913	M. falcata
NCBI	SRR1956721	M. falcata	1		4	2
NCBI	SRR1957050	M. falcata
NCBI	SRR1956720	M. falcata
NCBI	SRR1956716	M. falcata
NCBI	SRR1956535	M. falcata
NCBI	SRR1956534	M. falcata	1		4
NCBI	SRR1823822	M. falcata			3		7
NCBI	SRR1823821	M. falcata
NCBI	SRR1823820	M. falcata
NCBI	SRR1823819	M. falcata
NCBI	SRR1823818	M. falcata
NCBI	SRR1823817	M. falcata
NCBI	SRR1823816	M. falcata			1		4
NCBI	SRR6669473	M. ruthenica
NCBI	SRR4140266	M. ruthenica
NCBI	SRR4140268	M. ruthenica
NCBI	SRR4140269	M. ruthenica
NCBI	SRR4140270	M. ruthenica
NCBI	SRR4140271	M. ruthenica
NCBI	SRR4140272	M. ruthenica
NCBI	SRR5870489	M. lupulina
NCBI	SRR5189139	M. lupulina
NCBI	SRR8797417	M. archiducis-nicolai
NCBI	SRR8797418	M. archiducis-nicolai
NCBI	SRR3938646	M. marina
NCBI	SRR7969365	M. sativa	1	1	1	1	3
NCBI	SRR8093908	M. truncatula
NCBI	SRR8586078	M. sativa
NCBI	SRR8586076	M. sativa
NCBI	SRR9211640	M. sativa	19			1
NCBI	SRR9211646	M.sativa	1	1		4
NCBI	SRR9211655	M. sativa				1
NCBI	SRR959296	M. falcata					4
NCBI	SRR959297	M. falcata
NCBI	SRR1820332	M. sativa					9
NCBI	SRR6227651	M. sativa	1
NCBI	SRR6227652	M. sativa	1		1	3										3
NCBI	SRR6227653	M. sativa	1		1	2	2
NCBI	SRR7751381	M. sativa			1	1								14	3		2
NCBI	SRR7751382	M. sativa
NCBI	SRR7751383	M. sativa					5		1						1
NCBI	SRR7751384	M. sativa	1		2	2			2					11			10
NCBI	SRR7751385	M. sativa	1				2
NCBI	SRR7751386	M. sativa	1											17
NCBI	SRR7252501	M. sativa			1	1	6											23	1
NCBI	SRR7252502	M. sativa	1		1	1	8	1										11	4
NCBI	SRR7252503	M. sativa					8											8	1
NCBI	SRR7252504	M. sativa					10											5	2
NCBI	SRR7252505	M. sativa		1		3	8											7		1
NCBI	SRR7252506	M. sativa					8											5
NCBI	SRR7252507	M. sativa				2	16											7	1
NCBI	SRR7252508	M. sativa				2	23											6	1
NCBI	SRR7252509	M. sativa		2	2	1	9											17	2		1		1	1
NCBI	SRR7784721	M. sativa					1
NCBI	SRR7784722	M. sativa					2
NCBI	SRR7784723	M. sativa					1
NCBI	SRR7784724	M. sativa
NCBI	SRR7784725	M. sativa					1
NCBI	SRR7784726	M. sativa					1
NCBI	SRR7784727	M. sativa
NCBI	SRR7784728	M. sativa					1
NCBI	SRR7795564	M. sativa
NCBI	SRR7795565	M. sativa					1
NCBI	SRR7795566	M. sativa					1
NCBI	SRR770232	M. sativa	1			1
NCBI	SRR770233	M. sativa	1		1
NCBI	SRR5279707	M. sativa				3
NCBI	SRR5279708	M. sativa	1
NCBI	SRR5279709	M. sativa	1			1
NCBI	SRR5279710	M. sativa	3		1	2
NCBI	SRR5279711	M. sativa	1
NCBI	SRR5581379	M. sativa	2			1
NCBI	SRR7193610	M. sativa	1			2	4
NCBI	SRR7193611	M. sativa	2			1	3
NCBI	SRR7193612	M. sativa	1			1	3
NCBI	SRR7193613	M. sativa	1			1	3
NCBI	SRR7193614	M. sativa	1			2	5
NCBI	SRR7193615	M. sativa	1			1	2
NCBI	SRR7175036	M. truncatula
NCBI	SRR6979288	M. truncatula
NCBI	SRR6979287	M. truncatula
NCBI	SRR6979286	M. truncatula
NCBI	SRR6979285	M. truncatula
NCBI	SRR6979284	M. truncatula
NCBI	SRR6979283	M. truncatula
NCBI	SRR6979282	M. truncatula
NCBI	SRR6979281	M. truncatula
NCBI	SRR324689	M. truncatula
NCBI	SRR324690	M. truncatula
NCBI	SRR324691	M. truncatula
NCBI	SRR324692	M. truncatula
NCBI	SRR324693	M. truncatula
NCBI	SRR324694	M. truncatula
NCBI	SRR324695	M. truncatula
NCBI	SRR324704	M. truncatula
NCBI	SRR504352	M. truncatula
NCBI	SRR504353	M. truncatula
NCBI	SRR504354	M. truncatula
NCBI	SRR504355	M. truncatula
NCBI	SRR504356	M. truncatula
NCBI	SRR504357	M. truncatula
NCBI	SRR670345	M. truncatula
NCBI	SRR670346	M. truncatula
NCBI	SRR670347	M. truncatula
NCBI	SRR670348	M. truncatula
NCBI	SRR670349	M. truncatula
NCBI	SRR670350	M. truncatula
NCBI	SRR670351	M. truncatula
NCBI	SRR670352	M. truncatula
NCBI	SRR670353	M. truncatula
NCBI	SRR670354	M. truncatula
NCBI	SRR670355	M. truncatula
NCBI	SRR670356	M. truncatula
NCBI	SRR670357	M. truncatula
NCBI	SRR670358	M. truncatula
NCBI	SRR670383	M. truncatula
NCBI	SRR670400	M. truncatula
NCBI	SRR670403	M. truncatula
NCBI	SRR670404	M. truncatula
NCBI	SRR8617277	M. truncatula
NCBI	SRR8617278	M. truncatula
NCBI	SRR8617279	M. truncatula
NCBI	SRR8617280	M. truncatula
NCBI	SRR8617281	M. truncatula
NCBI	SRR8617282	M. truncatula
NCBI	SRR8617283	M. truncatula
NCBI	SRR8617284	M. truncatula
NCBI	SRR949227	M. truncatula
NCBI	SRR949228	M. truncatula
NCBI	SRR949229	M. truncatula
NCBI	SRR949230	M. truncatula
NCBI	SRR949231	M. truncatula
NCBI	SRR949232	M. truncatula
NCBI	SRR949233	M. truncatula
NCBI	SRR949234	M. truncatula
NCBI	SRR949235	M. truncatula
NCBI	SRR949236	M. truncatula
NCBI	SRR949237	M. truncatula
NCBI	SRR949238	M. truncatula
NCBI	SRR949239	M. truncatula
NCBI	SRR949240	M. truncatula
NCBI	SRR949241	M. truncatula
NCBI	SRR949242	M. truncatula
NCBI	SRR949243	M. truncatula
NCBI	SRR949244	M. truncatula
NCBI	SRR949245	M. truncatula
NCBI	SRR949246	M. truncatula
NCBI	SRR949247	M. truncatula
NCBI	SRR949248	M. truncatula
NCBI	SRR949249	M. truncatula
NCBI	SRR949250	M. truncatula
NCBI	SRR949251	M. truncatula
NCBI	SRR949252	M. truncatula
NCBI	SRR949253	M. truncatula
NCBI	SRR949254	M. truncatula
NCBI	SRR949255	M. truncatula
NCBI	SRR949256	M. truncatula
NCBI	SRR949257	M. truncatula
NCBI	SRR949258	M. truncatula
NCBI	SRR949259	M. truncatula
NCBI	SRR949260	M. truncatula
NCBI	SRR949261	M. truncatula
NCBI	SRR949262	M. truncatula
NCBI	SRR949263	M. truncatula
NCBI	SRR949264	M. truncatula
NCBI	SRR949265	M. truncatula
NCBI	SRR949266	M. truncatula
NCBI	SRR949267	M. truncatula
NCBI	SRR949268	M. truncatula
NCBI	SRR949269	M. truncatula
NCBI	SRR949598	M. truncatula
NCBI	SRR949599	M. truncatula
NCBI	SRR949600	M. truncatula
NCBI	SRR5598339	M. truncatula
NCBI	ERR2193160	M. truncatula
NCBI	ERR2193161	M. truncatula
NCBI	ERR2193162	M. truncatula
NCBI	ERR2193163	M. truncatula
NCBI	ERR2193164	M. truncatula
NCBI	ERR2193165	M. truncatula
NCBI	ERR2193166	M. truncatula
NCBI	ERR2193167	M. truncatula
NCBI	ERR2193168	M. truncatula
NCBI	ERR2193169	M. truncatula
NCBI	ERR2193170	M. truncatula
NCBI	ERR2193171	M. truncatula
NCBI	SRR7772266	M. truncatula
NCBI	SRR7772265	M. truncatula
NCBI	SRR7772264	M. truncatula
NCBI	SRR7772263	M. truncatula
NCBI	SRR7772262	M. truncatula
NCBI	SRR7772261	M. truncatula
NCBI	SRR7772260	M. truncatula
NCBI	SRR7772259	M. truncatula
NCBI	SRR7772258	M. truncatula
NCBI	SRR7822198	M. truncatula
NCBI	SRR7822199	M. truncatula
NCBI	SRR7822200	M. truncatula
NCBI	SRR7822201	M. truncatula
NCBI	SRR7822202	M. truncatula
NCBI	SRR7822203	M. truncatula
NCBI	SRR7822204	M. truncatula
NCBI	SRR7822205	M. truncatula
NCBI	SRR7822206	M. truncatula
NCBI	SRR8134506	M. truncatula
NCBI	SRR8134507	M. truncatula
NCBI	SRR8134508	M. truncatula
NCBI	SRR8134509	M. truncatula
NCBI	SRR8134510	M. truncatula
NCBI	SRR8134511	M. truncatula
NCBI	SRR8134512	M. truncatula
NCBI	SRR8134513	M. truncatula
NCBI	SRR8134514	M. truncatula
NCBI	SRR6979280	M. truncatula
NCBI	SRR6979279	M. truncatula
NCBI	SRR6979278	M. truncatula
NCBI	SRR6979277	M. truncatula
NCBI	SRR6979276	M. truncatula
NCBI	SRR6979275	M. truncatula
NCBI	SRR6979274	M. truncatula
NCBI	SRR6979273	M. truncatula
NCBI	SRR6979272	M. truncatula
NCBI	SRR6979271	M. truncatula
NCBI	SRR6979270	M. truncatula
NCBI	SRR6979269	M. truncatula
NCBI	SRR6979268	M. truncatula
NCBI	SRR6979267	M. truncatula
NCBI	SRR6979266	M. truncatula
NCBI	SRR6979265	M. truncatula
NCBI	ERR865500	M. truncatula
NCBI	ERR865499	M. truncatula
NCBI	ERR865498	M. truncatula
NCBI	ERR865497	M. truncatula
NCBI	ERR865496	M. truncatula
NCBI	ERR865495	M. truncatula
NCBI	ERR865494	M. truncatula
NCBI	ERR865493	M. truncatula
NCBI	ERR865492	M. truncatula
NCBI	SRR391521	M. truncatula
NCBI	SRR391520	M. truncatula
NCBI	SRR391519	M. truncatula
NCBI	SRR391518	M. truncatula
NCBI	SRR391517	M. truncatula
NCBI	SRR391516	M. truncatula
NCBI	SRR391515	M. truncatula
NCBI	SRR391514	M. truncatula
NCBI	SRR527308	M. truncatula
NCBI	SRR527307	M. truncatula
NCBI	SRR527306	M. truncatula
NCBI	SRR527305	M. truncatula
NCBI	SRR527304	M. truncatula
NCBI	SRR527303	M. truncatula
NCBI	SRR527302	M. truncatula
NCBI	SRR527301	M. truncatula
NCBI	SRR527300	M. truncatula
NCBI	SRR527299	M. truncatula
NCBI	SRR527298	M. truncatula
NCBI	SRR527297	M. truncatula
NCBI	SRR527296	M. truncatula
NCBI	SRR527295	M. truncatula
NCBI	SRR527294	M. truncatula
NCBI	SRR527293	M. truncatula
NCBI	SRR527292	M. truncatula
NCBI	SRR527291	M. truncatula
NCBI	SRR527290	M. truncatula
NCBI	SRR527289	M. truncatula
NCBI	SRR527288	M. truncatula
NCBI	SRR527287	M. truncatula
NCBI	SRR527286	M. truncatula
NCBI	SRR527285	M. truncatula
NCBI	SRR527284	M. truncatula
NCBI	SRR527283	M. truncatula
NCBI	SRR527282	M. truncatula
NCBI	SRR6979264	M. truncatula
NCBI	SRR6979263	M. truncatula
NCBI	SRR6979262	M. truncatula
NCBI	SRR6979261	M. truncatula
NCBI	SRR6979260	M. truncatula
NCBI	SRR6979259	M. truncatula
NCBI	SRR522483	M. truncatula
NCBI	SRR522482	M. truncatula
NCBI	SRR522481	M. truncatula
NCBI	SRR522480	M. truncatula
NCBI	SRR6979258	M. truncatula
NCBI	SRR6979257	M. truncatula
NCBI	SRR6979256	M. truncatula
NCBI	SRR6979255	M. truncatula
NCBI	SRR6979254	M. truncatula
NCBI	SRR6979253	M. truncatula
NCBI	SRR6979252	M. truncatula
NCBI	SRR6979251	M. truncatula
NCBI	SRR6979250	M. truncatula
NCBI	SRR6979249	M. truncatula
NCBI	SRR6979248	M. truncatula
NCBI	SRR6979247	M. truncatula
NCBI	SRR6979246	M. truncatula
NCBI	SRR6979245	M. truncatula
NCBI	SRR6979244	M. truncatula
NCBI	SRR6979243	M. truncatula
NCBI	SRR6979242	M. truncatula
NCBI	SRR6979241	M. truncatula
NCBI	SRR6979240	M. truncatula
NCBI	SRR1377055	M. truncatula
NCBI	SRR1377056	M. truncatula
NCBI	SRR1377057	M. truncatula
NCBI	SRR1377058	M. truncatula
NCBI	SRR1377059	M. truncatula
NCBI	SRR1377060	M. truncatula
NCBI	SRR1377061	M. truncatula
NCBI	SRR1377062	M. truncatula
NCBI	SRR1377063	M. truncatula
NCBI	SRR1377064	M. truncatula
NCBI	SRR1377065	M. truncatula
NCBI	SRR1377066	M. truncatula
NCBI	SRR1377067	M. truncatula
NCBI	SRR1377068	M. truncatula
NCBI	SRR1377069	M. truncatula
NCBI	SRR1377070	M. truncatula
NCBI	SRR1377071	M. truncatula
NCBI	SRR1377072	M. truncatula
NCBI	SRR1377073	M. truncatula
NCBI	SRR1377074	M. truncatula
NCBI	SRR1377075	M. truncatula
NCBI	SRR1377076	M. truncatula
NCBI	SRR1377077	M. truncatula
NCBI	SRR1377078	M. truncatula
NCBI	SRR1377079	M. truncatula
NCBI	SRR1377080	M. truncatula
NCBI	SRR1377081	M. truncatula
NCBI	SRR943041	M. truncatula
NCBI	SRR1726612	M. truncatula
NCBI	SRR1726611	M. truncatula
NCBI	SRR1726610	M. truncatula
NCBI	SRR1726609	M. truncatula
NCBI	SRR1726608	M. truncatula
NCBI	SRR1726607	M. truncatula
NCBI	SRR1726606	M. truncatula
NCBI	SRR1726605	M. truncatula
NCBI	SRR1726604	M. truncatula
NCBI	SRR1726603	M. truncatula
NCBI	SRR1726602	M. truncatula
NCBI	SRR1726601	M. truncatula
NCBI	SRR1726600	M. truncatula
NCBI	SRR1726599	M. truncatula
NCBI	SRR1726598	M. truncatula
NCBI	SRR1726597	M. truncatula
NCBI	SRR1726596	M. truncatula
NCBI	SRR1726595	M. truncatula
NCBI	SRR1726594	M. truncatula
NCBI	SRR1726593	M. truncatula
NCBI	SRR1726592	M. truncatula
NCBI	SRR1726591	M. truncatula
NCBI	SRR1726590	M. truncatula
NCBI	SRR1726589	M. truncatula
NCBI	SRR1726588	M. truncatula
NCBI	SRR1726587	M. truncatula
NCBI	SRR1726586	M. truncatula
NCBI	SRR1726585	M. truncatula
NCBI	SRR1726584	M. truncatula
NCBI	SRR1726583	M. truncatula
NCBI	SRR1726582	M. truncatula
NCBI	SRR1726581	M. truncatula
NCBI	SRR1726580	M. truncatula
NCBI	SRR1726579	M. truncatula
NCBI	SRR1726578	M. truncatula
NCBI	SRR1726577	M. truncatula
NCBI	SRR1726576	M. truncatula
NCBI	SRR1726575	M. truncatula
NCBI	SRR1726574	M. truncatula
NCBI	SRR1726573	M. truncatula
NCBI	SRR1726572	M. truncatula
NCBI	SRR1726571	M. truncatula
NCBI	SRR1726570	M. truncatula
NCBI	SRR1726569	M. truncatula
NCBI	SRR1726568	M. truncatula
NCBI	SRR1726567	M. truncatula
NCBI	SRR1726566	M. truncatula
NCBI	SRR1726565	M. truncatula
NCBI	SRR1726564	M. truncatula
NCBI	SRR1726563	M. truncatula
NCBI	SRR3735585	M. truncatula
NCBI	SRR3735584	M. truncatula
NCBI	SRR3735583	M. truncatula
NCBI	SRR3735582	M. truncatula
NCBI	SRR3735581	M. truncatula
NCBI	SRR3735580	M. truncatula
NCBI	SRR3735579	M. truncatula
NCBI	SRR3735578	M. truncatula
NCBI	SRR3735577	M. truncatula
NCBI	SRR3735576	M. truncatula
NCBI	SRR3735575	M. truncatula
NCBI	SRR3735574	M. truncatula
NCBI	SRR3735573	M. truncatula
NCBI	SRR3735572	M. truncatula
NCBI	SRR3735571	M. truncatula
NCBI	SRR3735570	M. truncatula
NCBI	SRR3735569	M. truncatula
NCBI	SRR3735568	M. truncatula
NCBI	SRR3735567	M. truncatula
NCBI	SRR3735566	M. truncatula
NCBI	SRR3735565	M. truncatula
NCBI	SRR3735564	M. truncatula
NCBI	SRR3735563	M. truncatula
NCBI	SRR3735562	M. truncatula
NCBI	SRR3735561	M. truncatula
NCBI	SRR3735560	M. truncatula
NCBI	SRR3735559	M. truncatula
NCBI	SRR3735558	M. truncatula
NCBI	SRR3735557	M. truncatula
NCBI	SRR3735556	M. truncatula
NCBI	SRR3735555	M. truncatula
NCBI	SRR3735554	M. truncatula
NCBI	SRR3735553	M. truncatula
NCBI	SRR3735552	M. truncatula
NCBI	SRR3735551	M. truncatula
NCBI	SRR3735550	M. truncatula
NCBI	SRR3735549	M. truncatula
NCBI	SRR3735548	M. truncatula
NCBI	SRR3735547	M. truncatula
NCBI	SRR3735546	M. truncatula
NCBI	SRR3735545	M. truncatula
NCBI	SRR5721291	M. truncatula
NCBI	SRR5721290	M. truncatula
NCBI	SRR5721289	M. truncatula
NCBI	SRR5721288	M. truncatula
NCBI	SRR5721287	M. truncatula
NCBI	SRR5721286	M. truncatula
NCBI	SRR5721285	M. truncatula
NCBI	SRR5721284	M. truncatula
NCBI	SRR5721283	M. truncatula
NCBI	SRR5721282	M. truncatula
NCBI	SRR5721281	M. truncatula
NCBI	SRR5721280	M. truncatula
NCBI	SRR5721279	M. truncatula
NCBI	SRR5721278	M. truncatula
NCBI	SRR5721277	M. truncatula
NCBI	SRR5721276	M. truncatula
NCBI	SRR5721275	M. truncatula
NCBI	SRR5721274	M. truncatula
NCBI	SRR5721273	M. truncatula
NCBI	SRR5721272	M. truncatula
NCBI	SRR5721271	M. truncatula
NCBI	SRR5721270	M. truncatula
NCBI	SRR5721269	M. truncatula
NCBI	SRR5721268	M. truncatula
NCBI	SRR5721267	M. truncatula
NCBI	SRR5721266	M. truncatula
NCBI	SRR5721265	M. truncatula
NCBI	SRR5721264	M. truncatula
NCBI	SRR5721263	M. truncatula
NCBI	SRR5721262	M. truncatula
NCBI	SRR5721261	M. truncatula
NCBI	SRR5721260	M. truncatula
NCBI	SRR5721259	M. truncatula
NCBI	SRR5721258	M. truncatula
NCBI	SRR5721257	M. truncatula
NCBI	SRR5721256	M. truncatula
NCBI	SRR5721255	M. truncatula
NCBI	SRR5721254	M. truncatula
NCBI	SRR5721253	M. truncatula
NCBI	SRR5721252	M. truncatula
NCBI	SRR5721251	M. truncatula
NCBI	SRR5721250	M. truncatula
NCBI	SRR5721249	M. truncatula
NCBI	SRR5721248	M. truncatula
NCBI	SRR5721247	M. truncatula
NCBI	SRR5721246	M. truncatula
NCBI	SRR5721245	M. truncatula
NCBI	SRR5721244	M. truncatula
NCBI	SRR5721243	M. truncatula
NCBI	SRR5721242	M. truncatula
NCBI	SRR6979239	M. truncatula
NCBI	SRR1523070	M. truncatula
NCBI	SRR1523071	M. truncatula
NCBI	SRR1523072	M. truncatula
NCBI	SRR1523075	M. truncatula
NCBI	SRR1523077	M. truncatula
NCBI	SRR1523078	M. truncatula
NCBI	SRR2016028	M. truncatula
NCBI	SRR1523080	M. truncatula
NCBI	SRR1523081	M. truncatula
NCBI	SRR2016030	M. truncatula
NCBI	SRR2016029	M. truncatula

## Sheet: Relative abundance
Additional file 2. Overview of viral contigs identified in 655 alfalfa transcriptomic datasets
Alfalfa dwarf virus	Sweet potato feathery mottle virus*	Alfalfa latent virus	Sweet potato virus C*	Sweet potato chlorotic fleck virus*	Lychnis mottle virus*	Cnidium vein yellowing virus 2*	Strawberry latent ringspot virus	Alfalfa leaf curl virus	Cactus virus X*	Cnidium vein yellowing virus 1*	Cowpea mild mottle virus*	Alfalfa virus F	Zhuye pepper nepovirus*	Bean leafroll virus	Cycas necrotic stunt virus*	Medicago sativa alphapartitivirus 2	Pea streak virus	Medicago sativa deltapartitivirus	Alfalfa marafivirus	Medicago sativa amalgavirus	Alfalfa mosaic virus	Medicago sativa alphapartitivirus 1
0.00075188	0.00075188	0.00075188	0.00075188	0.00075188	0.00075188	0.00225564	0.00225564	0.00225564	0.00300752	0.00451128	0.00526316	0.00902256	0.00902256	0.018797	0.0315789	0.0473684	0.056391	0.0639098	0.0669173	0.178947	0.212782	0.281955
1	1	1	1	1	1	3	3	3	4	6	7	12	12	25	42	63	75	85	89	238	283	375

## Sheet: Sheet1 (2)
Database	SRR Number	Species	virus 1		contig No.		virus 2		contig No.		virus 3		contig No.		virus 4		contig No.		virus 5		contig No.
NCBI	SRR6050922	M. sativa	Medicago sativa alphapartitivirus 1 RNA-dependent RNA polymerase gene, complete cds	MF443256.1	6		Medicago sativa alphapartitivirus 2 isolate Manfredi	MK292288.1	1
NCBI	SRR6050923	M. sativa	Medicago sativa alphapartitivirus 1 RNA-dependent RNA polymerase gene, complete cds	MF443256.2	1		Medicago sativa alphapartitivirus 2 isolate Manfredi	MK292288.1	1
NCBI	SRR6050924	M. sativa	Medicago sativa alphapartitivirus 1 RNA-dependent RNA polymerase gene, complete cds	MF443256.3	7
NCBI	SRR6050925	M. sativa	Medicago sativa alphapartitivirus 1 RNA-dependent RNA polymerase gene, complete cds	MF443256.4	13		Medicago sativa amalgavirus 2 strain MsAV1-Maverick genomic sequence	MK292288.1	1
NCBI	SRR6050926	M. sativa	Medicago sativa alphapartitivirus 1 RNA-dependent RNA polymerase gene, complete cds	MF443256.5	5
NCBI	SRR6050927	M. sativa	Medicago sativa alphapartitivirus 1 RNA-dependent RNA polymerase gene, complete cds	MF443256.6	1
NCBI	SRR6050928	M. sativa
NCBI	SRR6050929	M. sativa
NCBI	SRR6050930	M. sativa
NCBI	SRR6050931	M. sativa
NCBI	SRR6050932	M. sativa
NCBI	SRR6050933	M. sativa
NCBI	SRR6050934	M. sativa
NCBI	SRR6050935	M. sativa
NCBI	SRR6050936	M. sativa
NCBI	SRR6050937	M. sativa
NCBI	SRR6050938	M. sativa
NCBI	SRR6050939	M. sativa
NCBI	SRR6050940	M. sativa
NCBI	SRR6050941	M. sativa
NCBI	SRR6050942	M. sativa
NCBI	SRR6050943	M. sativa
NCBI	SRR6050944	M. sativa
NCBI	SRR6050945	M. sativa
NCBI	SRR6050946	M. sativa
NCBI	SRR6050947	M. sativa
NCBI	SRR6050948	M. sativa
NCBI	SRR6050949	M. sativa
NCBI	SRR6050950	M. sativa
NCBI	SRR6050951	M. sativa
NCBI	SRR6050952	M. sativa
NCBI	SRR6050953	M. sativa
NCBI	SRR6050954	M. sativa
NCBI	SRR6050955	M. sativa
NCBI	SRR6050956	M. sativa
NCBI	SRR6050957	M. sativa
NCBI	SRR611809	M. sativa	Aphid lethal paralysis virus, complete genome	JQ320375.1			Medicago sativa marafivirus 1 polyprotein gene, complete cds	MF443260.1			Alfalfa mosaic virus isolate AMV-Gyn segment RNA1, complete sequence	MH332897.1
NCBI	SRR611885	M. sativa	Alfalfa mosaic virus isolate AMV-Gyn segment RNA1, complete sequence	MH332897.1
NCBI	SRR612113	M. sativa
NCBI	SRR612114	M. sativa	Alfalfa mosaic virus isolate AMV-Gyn segment RNA1, complete sequence	MH332897.1
NCBI	SRR612115	M. sativa	Alfalfa mosaic virus strain Manfredi P1 gene, complete cds	KC881008.1
NCBI	SRR612116	M. sativa	Alfalfa dwarf virus isolate Manfredi, complete genome	NC_028237.2			Alfalfa mosaic virus isolate AMV-Gyn segment RNA1, complete sequence	MH332897.1			Medicago sativa amalgavirus 1 strain MsAV1-Maverick genomic sequence	NC_040591.1			Medicago sativa alphapartitivirus 1 RNA-dependent RNA polymerase gene, complete cds	MF443256.1			Medicago sativa deltapartitivirus 1 RNA-dependent RNA polymerase gene, complete cds	MF443258.1
NCBI	SRR612163	M. sativa	Alfalfa mosaic virus strain FERA_160224 segment RNA1, complete sequence	KY810767.1			Alfalfa dwarf virus isolate Manfredi, complete genome	NC_028237.2
NCBI	SRR612164	M. sativa	Select seq MH332897.1 Alfalfa mosaic virus isolate AMV-Gyn segment RNA1, complete sequence	MH332897.1			Alfalfa dwarf virus isolate Manfredi, complete genome	NC_028237.2
NCBI	SRR7772266	M. truncatula
NCBI	SRR7772265	M. truncatula	No virus
NCBI	SRR7772264	M. truncatula
NCBI	SRR7772263	M. truncatula
NCBI	SRR7772262	M. truncatula
NCBI	SRR7772261	M. truncatula
NCBI	SRR7772260	M. truncatula
NCBI	SRR7772259	M. truncatula
NCBI	SRR7772258	M. truncatula
NCBI	SRR7784721	M. sativa
NCBI	SRR7784722	M. sativa
NCBI	SRR7784723	M. sativa
NCBI	SRR7784724	M. sativa
NCBI	SRR7784725	M. sativa
NCBI	SRR7784726	M. sativa
NCBI	SRR7784727	M. sativa
NCBI	SRR7784728	M. sativa
NCBI	SRR7795564	M. sativa
NCBI	SRR7795565	M. sativa
NCBI	SRR7795566	M. sativa
NCBI	SRR7822198	M. truncatula
NCBI	SRR7822199	M. truncatula	No virus
NCBI	SRR7822200	M. truncatula
NCBI	SRR7822201	M. truncatula
NCBI	SRR7822202	M. truncatula
NCBI	SRR7822203	M. truncatula	No virus
NCBI	SRR7822204	M. truncatula
NCBI	SRR7822205	M. truncatula
NCBI	SRR7822206	M. truncatula
NCBI	SRR8134506	M. truncatula
NCBI	SRR8134507	M. truncatula
NCBI	SRR8134508	M. truncatula
NCBI	SRR8134509	M. truncatula
NCBI	SRR8134510	M. truncatula
NCBI	SRR8134511	M. truncatula
NCBI	SRR8134512	M. truncatula
NCBI	SRR8134513	M. truncatula
NCBI	SRR8134514	M. truncatula
NCBI	SRR8224042	M. sativa	Medicago sativa amalgavirus 1 strain MsAV1-Maverick genomic sequence	NC_040591.1
NCBI	SRR8224043	M. sativa
NCBI	SRR8224044	M. sativa
NCBI	SRR8224045	M. sativa
NCBI	SRR8224046	M. sativa
NCBI	SRR8224047	M. sativa
NCBI	SRR8224048	M. sativa
NCBI	SRR8224049	M. sativa
NCBI	SRR8224050	M. sativa
NCBI	SRR8224051	M. sativa
NCBI	SRR8224052	M. sativa	Medicago sativa amalgavirus 1 strain MsAV1-Maverick genomic sequence	NC_040591.1			Medicago sativa deltapartitivirus 1 RNA-dependent RNA polymerase gene, complete cds	MF443258.1
NCBI	SRR8224053	M. sativa
NCBI	SRR8224054	M. sativa
NCBI	SRR8224055	M. sativa
NCBI	SRR8224056	M. sativa
NCBI	SRR8224057	M. sativa
NCBI	SRR8224058	M. sativa
NCBI	SRR8224059	M. sativa
NCBI	SRR8224060	M. sativa
NCBI	SRR8224061	M. sativa
NCBI	SRR8224062	M. sativa
NCBI	SRR8224063	M. sativa
NCBI	SRR8224064	M. sativa
NCBI	SRR8224065	M. sativa
NCBI	SRR8224066	M. sativa
NCBI	SRR8224067	M. sativa
NCBI	SRR8224068	M. sativa
NCBI	SRR8224069	M. sativa
NCBI	SRR8224070	M. sativa
NCBI	SRR8224071	M. sativa
NCBI	SRR8224072	M. sativa
NCBI	SRR8224073	M. sativa
NCBI	SRR8224074	M. sativa
NCBI	SRR8224075	M. sativa
NCBI	SRR8224076	M. sativa
NCBI	SRR8224077	M. sativa
NCBI	SRR8468223	M. sativa
NCBI	SRR8468224	M. sativa
NCBI	SRR8468225	M. sativa
NCBI	SRR8468226	M. sativa
NCBI	SRR8468227	M. sativa
NCBI	SRR8468228	M. sativa
NCBI	SRR8468229	M. sativa
NCBI	SRR8468230	M. sativa
NCBI	SRR8468231	M. sativa
NCBI	SRR8468232	M. sativa
NCBI	SRR8468233	M. sativa
NCBI	SRR8468234	M. sativa	Medicago sativa amalgavirus 1 strain MsAV1-Maverick genomic sequence	NC_040591.1			Medicago sativa deltapartitivirus 1 RNA-dependent RNA polymerase gene, complete cds	MF443258.1			Medicago sativa alphapartitivirus 2 isolate Manfredi RNA-dependent RNA polymerase gene, complete cds	MK292288.1			Acyrthosiphon pisum virus protein P1 gene, complete cds; and protein P2 gene, partial cds	AF024514.1
NCBI	SRR8491767	M. sativa
NCBI	SRR8491768	M. sativa
NCBI	SRR8491769	M. sativa
NCBI	SRR8491770	M. sativa
NCBI	SRR8491771	M. sativa
NCBI	SRR8491772	M. sativa
NCBI	SRR8491773	M. sativa
NCBI	SRR8491774	M. sativa
NCBI	SRR8491775	M. sativa
NCBI	SRR8491776	M. sativa
NCBI	SRR8491777	M. sativa
NCBI	SRR8491778	M. sativa
NCBI	SRR1509355	M. sativa	Alfalfa mosaic virus strain HZ segment RNA1, complete sequence	HQ316635.1			Medicago sativa amalgavirus 1 strain MsAV1-Maverick genomic sequence	NC_040591.1			Medicago sativa alphapartitivirus 1 RNA-dependent RNA polymerase gene, complete cds	MF443256.1			Medicago sativa deltapartitivirus 1 RNA-dependent RNA polymerase gene, complete cds	MF443258.1
NCBI	SRR1640909	M. sativa
NCBI	SRR1650607	M. sativa
NCBI	SRR1663148	M. sativa
NCBI	SRR1663179	M. sativa	Medicago sativa alphapartitivirus 2 isolate Manfredi RNA-dependent RNA polymerase gene, complete cds	MK292288.1			Medicago sativa amalgavirus 1 strain MsAV1-Maverick genomic sequence	NC_040591.1
NCBI	SRR1663688	M. sativa
NCBI	SRR1663690	M. sativa
NCBI	SRR1663692	M. sativa	Medicago sativa amalgavirus 1 strain MsAV1-Maverick genomic sequence	NC_040591.1
NCBI	SRR1664038	M. sativa
NCBI	SRR1694098	M. sativa
NCBI	SRR1694099	M. sativa
NCBI	SRR1694203	M. sativa
NCBI	SRR1694250	M. sativa	Medicago sativa amalgavirus 1 strain MsAV1-Maverick genomic sequence	NC_040591.1
NCBI	SRR1695143	M. sativa
NCBI	SRR1695145	M. sativa
NCBI	SRR1695146	M. sativa
NCBI	SRR1695147	M. sativa	Medicago sativa amalgavirus 1 strain MsAV1-Maverick genomic sequence	NC_040591.1
NCBI	SRR1695197	M. sativa
NCBI	SRR1695301	M. sativa
NCBI	SRR1695405	M. sativa
NCBI	SRR1695406	M. sativa
NCBI	SRR1695455	M. sativa
NCBI	SRR1695456	M. sativa
NCBI	SRR1695497	M. sativa
NCBI	SRR1980023	M. sativa
NCBI	SRR2089793	M. sativa
NCBI	SRR2089794	M. sativa
NCBI	SRR2089795	M. sativa	Cnidium vein yellowing virus 1 Rehmannia gp1 gene for polyprotein, partial cds	LC371930.0							Alfalfa mosaic virus isolate 175 segment RNA1, complete sequence	MF990284.0			Medicago sativa amalgavirus 1 strain MsAV1-Maverick genomic sequence	NC_040591.0			Medicago sativa alphapartitivirus 1 RNA-dependent RNA polymerase gene, complete cds	MF443256.0	Medicago sativa deltapartitivirus 1 RNA-dependent RNA polymerase gene, complete cds	MF443258.0
NCBI	SRR2089796	M. sativa	Cnidium vein yellowing virus 1 Rehmannia gp1 gene for polyprotein, partial cds	LC371930.1			Lychnis mottle virus isolate Andong segment RNA1, complete sequence	KR011032.1			Alfalfa mosaic virus isolate 175 segment RNA1, complete sequence	MF990284.1			Medicago sativa amalgavirus 1 strain MsAV1-Maverick genomic sequence	NC_040591.1			Medicago sativa alphapartitivirus 1 RNA-dependent RNA polymerase gene, complete cds	MF443256.1	Medicago sativa deltapartitivirus 1 RNA-dependent RNA polymerase gene, complete cds	MF443258.1
NCBI	SRR324689	M. truncatula
NCBI	SRR324690	M. truncatula
NCBI	SRR324691	M. truncatula
NCBI	SRR324692	M. truncatula
NCBI	SRR324693	M. truncatula
NCBI	SRR324694	M. truncatula
NCBI	SRR324695	M. truncatula
NCBI	SRR324704	M. truncatula
NCBI	SRR2529474	M. sativa
NCBI	SRR2529475	M. sativa
NCBI	SRR2529476	M. sativa
NCBI	SRR2529477	M. sativa
NCBI	SRR2529479	M. sativa
NCBI	SRR2529480	M. sativa	Medicago sativa amalgavirus 1 strain MsAV1-Maverick genomic sequence	NC_040591.1			Medicago sativa deltapartitivirus 1 RNA-dependent RNA polymerase gene, complete cds	MF443258.1
NCBI	SRR2529481	M. sativa
NCBI	SRR2529482	M. sativa	Medicago sativa amalgavirus 1 strain MsAV1-Maverick genomic sequence	NC_040591.1			Medicago sativa alphapartitivirus 1 RNA-dependent RNA polymerase gene, complete cds	MF443256.1			Medicago sativa deltapartitivirus 1 RNA-dependent RNA polymerase gene, complete cds	MF443258.1
NCBI	SRR6979288	M. truncatula
NCBI	SRR6979287	M. truncatula
NCBI	SRR6979286	M. truncatula
NCBI	SRR6979285	M. truncatula
NCBI	SRR6979284	M. truncatula
NCBI	SRR6979283	M. truncatula
NCBI	SRR6979282	M. truncatula
NCBI	SRR6979281	M. truncatula
NCBI	SRR488414	M. sativa
NCBI	SRR488415	M. sativa
NCBI	SRR488416	M. sativa
NCBI	SRR488417	M. sativa
NCBI	SRR488418	M. sativa
NCBI	SRR488419	M. sativa
NCBI	SRR488420	M. sativa
NCBI	SRR488421	M. sativa
NCBI	SRR488422	M. sativa
NCBI	SRR488423	M. sativa	Medicago sativa alphapartitivirus 2 isolate Manfredi RNA-dependent RNA polymerase gene, complete cds	MK292288.1
NCBI	SRR488424	M. sativa
NCBI	SRR488425	M. sativa
NCBI	SRR488426	M. sativa
NCBI	SRR488427	M. sativa
NCBI	SRR488428	M. sativa
NCBI	SRR488429	M. sativa
NCBI	SRR488430	M. sativa
NCBI	SRR488431	M. sativa
NCBI	SRR488432	M. sativa
NCBI	SRR488433	M. sativa
NCBI	SRR488434	M. sativa
NCBI	SRR488435	M. sativa
NCBI	SRR488436	M. sativa
NCBI	SRR488437	M. sativa
NCBI	SRR488438	M. sativa
NCBI	SRR488439	M. sativa
NCBI	SRR488440	M. sativa
NCBI	SRR504352	M. truncatula
NCBI	SRR504353	M. truncatula
NCBI	SRR504354	M. truncatula
NCBI	SRR504355	M. truncatula
NCBI	SRR504356	M. truncatula
NCBI	SRR504357	M. truncatula
NCBI	SRR5279707	M. sativa	No virus
NCBI	SRR5279708	M. sativa
NCBI	SRR5279709	M. sativa
NCBI	SRR5279710	M. sativa
NCBI	SRR5279711	M. sativa
NCBI	SRR5581379	M. sativa
NCBI	SRR670345	M. truncatula
NCBI	SRR670346	M. truncatula
NCBI	SRR670347	M. truncatula
NCBI	SRR670348	M. truncatula
NCBI	SRR670349	M. truncatula
NCBI	SRR670350	M. truncatula
NCBI	SRR670351	M. truncatula
NCBI	SRR670352	M. truncatula
NCBI	SRR670353	M. truncatula
NCBI	SRR670354	M. truncatula
NCBI	SRR670355	M. truncatula
NCBI	SRR670356	M. truncatula
NCBI	SRR670357	M. truncatula
NCBI	SRR670358	M. truncatula
NCBI	SRR670383	M. truncatula
NCBI	SRR670400	M. truncatula
NCBI	SRR670403	M. truncatula
NCBI	SRR670404	M. truncatula
NCBI	SRR8617277	M. truncatula
NCBI	SRR8617278	M. truncatula
NCBI	SRR8617279	M. truncatula
NCBI	SRR8617280	M. truncatula
NCBI	SRR8617281	M. truncatula
NCBI	SRR8617282	M. truncatula
NCBI	SRR8617283	M. truncatula
NCBI	SRR8617284	M. truncatula
NCBI	SRR949227	M. truncatula
NCBI	SRR949228	M. truncatula
NCBI	SRR949229	M. truncatula
NCBI	SRR949230	M. truncatula
NCBI	SRR949231	M. truncatula
NCBI	SRR949232	M. truncatula
NCBI	SRR949233	M. truncatula
NCBI	SRR949234	M. truncatula
NCBI	SRR949235	M. truncatula
NCBI	SRR949236	M. truncatula
NCBI	SRR949237	M. truncatula
NCBI	SRR949238	M. truncatula
NCBI	SRR949239	M. truncatula
NCBI	SRR949240	M. truncatula
NCBI	SRR949241	M. truncatula
NCBI	SRR949242	M. truncatula
NCBI	SRR949243	M. truncatula
NCBI	SRR949244	M. truncatula
NCBI	SRR949245	M. truncatula
NCBI	SRR949246	M. truncatula
NCBI	SRR949247	M. truncatula
NCBI	SRR949248	M. truncatula
NCBI	SRR949249	M. truncatula
NCBI	SRR949250	M. truncatula
NCBI	SRR949251	M. truncatula
NCBI	SRR949252	M. truncatula
NCBI	SRR949253	M. truncatula
NCBI	SRR949254	M. truncatula
NCBI	SRR949255	M. truncatula
NCBI	SRR949256	M. truncatula
NCBI	SRR949257	M. truncatula
NCBI	SRR949258	M. truncatula
NCBI	SRR949259	M. truncatula
NCBI	SRR949260	M. truncatula
NCBI	SRR949261	M. truncatula
NCBI	SRR949262	M. truncatula
NCBI	SRR949263	M. truncatula
NCBI	SRR949264	M. truncatula
NCBI	SRR949265	M. truncatula
NCBI	SRR949266	M. truncatula
NCBI	SRR949267	M. truncatula
NCBI	SRR949268	M. truncatula
NCBI	SRR949269	M. truncatula
NCBI	SRR949598	M. truncatula
NCBI	SRR949599	M. truncatula
NCBI	SRR949600	M. truncatula
NCBI	SRR6814493	M. sativa
NCBI	SRR6814494	M. sativa
NCBI	SRR6814495	M. sativa
NCBI	SRR6814496	M. sativa
NCBI	SRR6814497	M. sativa
NCBI	SRR6814498	M. sativa
NCBI	SRR6814499	M. sativa
NCBI	SRR6814500	M. sativa
NCBI	SRR6814510	M. sativa
NCBI	SRR6814527	M. sativa
NCBI	SRR6814528	M. sativa
NCBI	SRR6814531	M. sativa
NCBI	SRR6814532	M. sativa
NCBI	SRR6814533	M. sativa
NCBI	SRR6814534	M. sativa
NCBI	SRR6814535	M. sativa
NCBI	SRR6814536	M. sativa
NCBI	SRR6814537	M. sativa
NCBI	SRR6814538	M. sativa
NCBI	SRR5598339	M. truncatula
NCBI	ERR2193160	M. truncatula
NCBI	ERR2193161	M. truncatula
NCBI	ERR2193162	M. truncatula
NCBI	ERR2193163	M. truncatula
NCBI	ERR2193164	M. truncatula
NCBI	ERR2193165	M. truncatula
NCBI	ERR2193166	M. truncatula
NCBI	ERR2193167	M. truncatula
NCBI	ERR2193168	M. truncatula
NCBI	ERR2193169	M. truncatula
NCBI	ERR2193170	M. truncatula
NCBI	ERR2193171	M. truncatula
NCBI	SRR770232	M. sativa
NCBI	SRR770233	M. sativa
NCBI	SRR6979280	M. truncatula
NCBI	SRR6979279	M. truncatula
NCBI	SRR6979278	M. truncatula
NCBI	SRR6979277	M. truncatula
NCBI	SRR6979276	M. truncatula
NCBI	SRR6979275	M. truncatula
NCBI	SRR6979274	M. truncatula
NCBI	SRR6979273	M. truncatula
NCBI	SRR6979272	M. truncatula
NCBI	SRR6979271	M. truncatula
NCBI	SRR6979270	M. truncatula
NCBI	SRR6979269	M. truncatula
NCBI	SRR6979268	M. truncatula
NCBI	SRR6979267	M. truncatula
NCBI	SRR6979266	M. truncatula
NCBI	SRR6979265	M. truncatula
NCBI	ERR865500	M. truncatula
NCBI	ERR865499	M. truncatula
NCBI	ERR865498	M. truncatula
NCBI	ERR865497	M. truncatula
NCBI	ERR865496	M. truncatula
NCBI	ERR865495	M. truncatula
NCBI	ERR865494	M. truncatula
NCBI	ERR865493	M. truncatula
NCBI	ERR865492	M. truncatula
NCBI	SRR391521	M. truncatula
NCBI	SRR391520	M. truncatula
NCBI	SRR391519	M. truncatula
NCBI	SRR391518	M. truncatula
NCBI	SRR391517	M. truncatula
NCBI	SRR391516	M. truncatula
NCBI	SRR391515	M. truncatula
NCBI	SRR391514	M. truncatula
NCBI	SRR527308	M. truncatula
NCBI	SRR527307	M. truncatula
NCBI	SRR527306	M. truncatula
NCBI	SRR527305	M. truncatula
NCBI	SRR527304	M. truncatula
NCBI	SRR527303	M. truncatula
NCBI	SRR527302	M. truncatula
NCBI	SRR527301	M. truncatula
NCBI	SRR527300	M. truncatula
NCBI	SRR527299	M. truncatula
NCBI	SRR527298	M. truncatula
NCBI	SRR527297	M. truncatula
NCBI	SRR527296	M. truncatula
NCBI	SRR527295	M. truncatula
NCBI	SRR527294	M. truncatula
NCBI	SRR527293	M. truncatula
NCBI	SRR527292	M. truncatula
NCBI	SRR527291	M. truncatula
NCBI	SRR527290	M. truncatula
NCBI	SRR527289	M. truncatula
NCBI	SRR527288	M. truncatula
NCBI	SRR527287	M. truncatula
NCBI	SRR527286	M. truncatula
NCBI	SRR527285	M. truncatula
NCBI	SRR527284	M. truncatula
NCBI	SRR527283	M. truncatula
NCBI	SRR527282	M. truncatula
NCBI	SRR6979264	M. truncatula
NCBI	SRR6979263	M. truncatula
NCBI	SRR6979262	M. truncatula
NCBI	SRR6979261	M. truncatula
NCBI	SRR6979260	M. truncatula
NCBI	SRR6979259	M. truncatula
NCBI	SRR522483	M. truncatula
NCBI	SRR522482	M. truncatula
NCBI	SRR522481	M. truncatula
NCBI	SRR522480	M. truncatula
NCBI	SRR6979258	M. truncatula
NCBI	SRR6979257	M. truncatula
NCBI	SRR6979256	M. truncatula
NCBI	SRR6979255	M. truncatula
NCBI	SRR6979254	M. truncatula
NCBI	SRR6979253	M. truncatula
NCBI	SRR6979252	M. truncatula
NCBI	SRR6979251	M. truncatula
NCBI	SRR6979250	M. truncatula
NCBI	SRR6979249	M. truncatula
NCBI	SRR6979248	M. truncatula
NCBI	SRR6979247	M. truncatula
NCBI	SRR6979246	M. truncatula
NCBI	SRR6979245	M. truncatula
NCBI	SRR6979244	M. truncatula
NCBI	SRR6979243	M. truncatula
NCBI	SRR6979242	M. truncatula
NCBI	SRR6979241	M. truncatula
NCBI	SRR6979240	M. truncatula
NCBI	SRR1377055	M. truncatula
NCBI	SRR1377056	M. truncatula
NCBI	SRR1377057	M. truncatula
NCBI	SRR1377058	M. truncatula
NCBI	SRR1377059	M. truncatula
NCBI	SRR1377060	M. truncatula
NCBI	SRR1377061	M. truncatula
NCBI	SRR1377062	M. truncatula
NCBI	SRR1377063	M. truncatula
NCBI	SRR1377064	M. truncatula
NCBI	SRR1377065	M. truncatula
NCBI	SRR1377066	M. truncatula
NCBI	SRR1377067	M. truncatula
NCBI	SRR1377068	M. truncatula
NCBI	SRR1377069	M. truncatula
NCBI	SRR1377070	M. truncatula
NCBI	SRR1377071	M. truncatula
NCBI	SRR1377072	M. truncatula
NCBI	SRR1377073	M. truncatula
NCBI	SRR1377074	M. truncatula
NCBI	SRR1377075	M. truncatula
NCBI	SRR1377076	M. truncatula
NCBI	SRR1377077	M. truncatula
NCBI	SRR1377078	M. truncatula
NCBI	SRR1377079	M. truncatula
NCBI	SRR1377080	M. truncatula
NCBI	SRR1377081	M. truncatula
JGI	SP1168968	M. truncatula
JGI	SP1031118	M. truncatula
JGI	SP1075569	M. truncatula
JGI	SP1035483	M. sativa
JGI	SP1035486	M. truncatula
JGI	SP1239814	M. sativa
JGI	SP1239815	M. sativa
JGI	SP1239811	M. sativa
JGI	SP1239816	M. sativa
JGI	SP1239817	M. sativa
JGI	SP1239812	M. sativa
JGI	SP1239813	M. truncatula
JGI	SP1176472	M. polymorpha
JGI	SP1176471	M. polymorpha
JGI	SP1076414	M. truncatula
NCBI	SRR943041	M. truncatula
NCBI	SRR1726612	M. truncatula
NCBI	SRR1726611	M. truncatula
NCBI	SRR1726610	M. truncatula
NCBI	SRR1726609	M. truncatula
NCBI	SRR1726608	M. truncatula
NCBI	SRR1726607	M. truncatula
NCBI	SRR1726606	M. truncatula
NCBI	SRR1726605	M. truncatula
NCBI	SRR1726604	M. truncatula
NCBI	SRR1726603	M. truncatula
NCBI	SRR1726602	M. truncatula
NCBI	SRR1726601	M. truncatula
NCBI	SRR1726600	M. truncatula
NCBI	SRR1726599	M. truncatula
NCBI	SRR1726598	M. truncatula
NCBI	SRR1726597	M. truncatula
NCBI	SRR1726596	M. truncatula
NCBI	SRR1726595	M. truncatula
NCBI	SRR1726594	M. truncatula
NCBI	SRR1726593	M. truncatula
NCBI	SRR1726592	M. truncatula
NCBI	SRR1726591	M. truncatula
NCBI	SRR1726590	M. truncatula
NCBI	SRR1726589	M. truncatula
NCBI	SRR1726588	M. truncatula
NCBI	SRR1726587	M. truncatula
NCBI	SRR1726586	M. truncatula
NCBI	SRR1726585	M. truncatula
NCBI	SRR1726584	M. truncatula
NCBI	SRR1726583	M. truncatula
NCBI	SRR1726582	M. truncatula
NCBI	SRR1726581	M. truncatula
NCBI	SRR1726580	M. truncatula
NCBI	SRR1726579	M. truncatula
NCBI	SRR1726578	M. truncatula
NCBI	SRR1726577	M. truncatula
NCBI	SRR1726576	M. truncatula
NCBI	SRR1726575	M. truncatula
NCBI	SRR1726574	M. truncatula
NCBI	SRR1726573	M. truncatula
NCBI	SRR1726572	M. truncatula
NCBI	SRR1726571	M. truncatula
NCBI	SRR1726570	M. truncatula
NCBI	SRR1726569	M. truncatula
NCBI	SRR1726568	M. truncatula
NCBI	SRR1726567	M. truncatula
NCBI	SRR1726566	M. truncatula
NCBI	SRR1726565	M. truncatula
NCBI	SRR1726564	M. truncatula
NCBI	SRR1726563	M. truncatula
NCBI	SRR3735585	M. truncatula
NCBI	SRR3735584	M. truncatula
NCBI	SRR3735583	M. truncatula
NCBI	SRR3735582	M. truncatula
NCBI	SRR3735581	M. truncatula
NCBI	SRR3735580	M. truncatula
NCBI	SRR3735579	M. truncatula
NCBI	SRR3735578	M. truncatula
NCBI	SRR3735577	M. truncatula
NCBI	SRR3735576	M. truncatula
NCBI	SRR3735575	M. truncatula
NCBI	SRR3735574	M. truncatula
NCBI	SRR3735573	M. truncatula
NCBI	SRR3735572	M. truncatula
NCBI	SRR3735571	M. truncatula
NCBI	SRR3735570	M. truncatula
NCBI	SRR3735569	M. truncatula
NCBI	SRR3735568	M. truncatula
NCBI	SRR3735567	M. truncatula
NCBI	SRR3735566	M. truncatula
NCBI	SRR3735565	M. truncatula
NCBI	SRR3735564	M. truncatula
NCBI	SRR3735563	M. truncatula
NCBI	SRR3735562	M. truncatula
NCBI	SRR3735561	M. truncatula
NCBI	SRR3735560	M. truncatula
NCBI	SRR3735559	M. truncatula
NCBI	SRR3735558	M. truncatula
NCBI	SRR3735557	M. truncatula
NCBI	SRR3735556	M. truncatula
NCBI	SRR3735555	M. truncatula
NCBI	SRR3735554	M. truncatula
NCBI	SRR3735553	M. truncatula
NCBI	SRR3735552	M. truncatula
NCBI	SRR3735551	M. truncatula
NCBI	SRR3735550	M. truncatula
NCBI	SRR3735549	M. truncatula
NCBI	SRR3735548	M. truncatula
NCBI	SRR3735547	M. truncatula
NCBI	SRR3735546	M. truncatula
NCBI	SRR3735545	M. truncatula
NCBI	SRR5721291	M. truncatula
NCBI	SRR5721290	M. truncatula
NCBI	SRR5721289	M. truncatula
NCBI	SRR5721288	M. truncatula
NCBI	SRR5721287	M. truncatula
NCBI	SRR5721286	M. truncatula
NCBI	SRR5721285	M. truncatula
NCBI	SRR5721284	M. truncatula
NCBI	SRR5721283	M. truncatula
NCBI	SRR5721282	M. truncatula
NCBI	SRR5721281	M. truncatula
NCBI	SRR5721280	M. truncatula
NCBI	SRR5721279	M. truncatula
NCBI	SRR5721278	M. truncatula
NCBI	SRR5721277	M. truncatula
NCBI	SRR5721276	M. truncatula
NCBI	SRR5721275	M. truncatula
NCBI	SRR5721274	M. truncatula
NCBI	SRR5721273	M. truncatula
NCBI	SRR5721272	M. truncatula
NCBI	SRR5721271	M. truncatula
NCBI	SRR5721270	M. truncatula
NCBI	SRR5721269	M. truncatula
NCBI	SRR5721268	M. truncatula
NCBI	SRR5721267	M. truncatula
NCBI	SRR5721266	M. truncatula
NCBI	SRR5721265	M. truncatula
NCBI	SRR5721264	M. truncatula
NCBI	SRR5721263	M. truncatula
NCBI	SRR5721262	M. truncatula
NCBI	SRR5721261	M. truncatula
NCBI	SRR5721260	M. truncatula
NCBI	SRR5721259	M. truncatula
NCBI	SRR5721258	M. truncatula
NCBI	SRR5721257	M. truncatula
NCBI	SRR5721256	M. truncatula
NCBI	SRR5721255	M. truncatula
NCBI	SRR5721254	M. truncatula
NCBI	SRR5721253	M. truncatula
NCBI	SRR5721252	M. truncatula
NCBI	SRR5721251	M. truncatula
NCBI	SRR5721250	M. truncatula
NCBI	SRR5721249	M. truncatula
NCBI	SRR5721248	M. truncatula
NCBI	SRR5721247	M. truncatula
NCBI	SRR5721246	M. truncatula
NCBI	SRR5721245	M. truncatula
NCBI	SRR5721244	M. truncatula
NCBI	SRR5721243	M. truncatula
NCBI	SRR5721242	M. truncatula
NCBI	SRR6979239	M. truncatula
NCBI	SRR1523070	M. truncatula
NCBI	SRR1523071	M. truncatula
NCBI	SRR1523072	M. truncatula
NCBI	SRR1523075	M. truncatula
NCBI	SRR1523077	M. truncatula
NCBI	SRR1523078	M. truncatula
NCBI	SRR2016028	M. truncatula
NCBI	SRR1523080	M. truncatula
NCBI	SRR1523081	M. truncatula
NCBI	SRR2016030	M. truncatula
NCBI	SRR2016029	M. truncatula
NCBI	SRR1982268	M. falcata
NCBI	SRR1982264	M. falcata	Medicago sativa deltapartitivirus 1 RNA-dependent RNA polymerase gene, complete cds	MF443258.1
NCBI	SRR1982261	M. falcata	Medicago sativa alphapartitivirus 1 isolate LN14 RNA-dependent RNA polymerase gene, complete cds	NC_040457.1			Medicago sativa deltapartitivirus 1 RNA-dependent RNA polymerase gene, complete cds	MF443258.1
NCBI	SRR1982256	M. falcata	Medicago sativa alphapartitivirus 1 isolate Manfredi RNA-dependent RNA polymerase gene, complete cds	MK292286.1			Medicago sativa deltapartitivirus 1 RNA-dependent RNA polymerase gene, complete cds	MF443258.1
NCBI	SRR1956913	M. falcata
NCBI	SRR1956721	M. falcata	Medicago sativa alphapartitivirus 1 RNA-dependent RNA polymerase gene, complete cds	MF443256.1			Medicago sativa deltapartitivirus 1 RNA-dependent RNA polymerase gene, complete cds	MF443258.1			Select seq NC_040591.1 Medicago sativa amalgavirus 1 strain MsAV1-Maverick genomic sequence	NC_040591.1
NCBI	SRR1957050	M. falcata
NCBI	SRR1956720	M. falcata
NCBI	SRR1956716	M. falcata
NCBI	SRR1956535	M. falcata
NCBI	SRR1956534	M. falcata	Medicago sativa alphapartitivirus 1 RNA-dependent RNA polymerase gene, complete cds	MF443256.1			Medicago sativa deltapartitivirus 1 RNA-dependent RNA polymerase gene, complete cds	MF443258.1
NCBI	SRR1823822	M. falcata	Alfalfa mosaic virus genomic RNA, segment 1, complete sequence	LC485018.1			Medicago sativa deltapartitivirus 1 RNA-dependent RNA polymerase gene, complete cds	MF443258.1
NCBI	SRR1823821	M. falcata
NCBI	SRR1823820	M. falcata
NCBI	SRR1823819	M. falcata
NCBI	SRR1823818	M. falcata
NCBI	SRR1823817	M. falcata
NCBI	SRR1823816	M. falcata	Alfalfa mosaic virus genomic RNA, segment 1, complete sequence	LC485018.1			Medicago sativa deltapartitivirus 1 RNA-dependent RNA polymerase gene, complete cds	MF443258.1
NCBI	SRR6669473	M. ruthenica
NCBI	SRR4140266	M. ruthenica
NCBI	SRR4140268	M. ruthenica
NCBI	SRR4140269	M. ruthenica
NCBI	SRR4140270	M. ruthenica
NCBI	SRR4140271	M. ruthenica
NCBI	SRR4140272	M. ruthenica
NCBI	SRR5870489	M. lupulina
NCBI	SRR5189139	M. lupulina
NCBI	SRR8797417	M. archiducis-nicolai
NCBI	SRR8797418	M. archiducis-nicolai
NCBI	SRR3938646	M. marina
	SRR7969365		Alfalfa mosaic virus strain Manfredi P1 gene, complete cds	KC881008.1			Medicago sativa amalgavirus 1 strain MsAV1-Maverick genomic sequence	NC_040591.1			Medicago sativa alphapartitivirus 1 isolate LN14 RNA-dependent RNA polymerase gene, complete cds	NC_040457.1			Medicago sativa deltapartitivirus 1 RNA-dependent RNA polymerase gene, complete cds	MF443258.1			Medicago sativa alphapartitivirus 2 isolate Manfredi RNA-dependent RNA polymerase gene, complete cds	MK292288.1
	SRR8093908		No virus
	SRR8586078		No virus
	SRR8586076		No virus
	SRR9211640	Medicago sativa	Medicago sativa alphapartitivirus 1	NC_040457.1
	SRR9211646	Medicago sativa	Medicago sativa alphapartitivirus 1	NC_040457.1			Medicago sativa alphapartitivirus 2 isolate Manfredi	MK292288.1
	SRR9211655	Medicago sativa	Medicago sativa amalgavirus 1 strain MsAV1-Maverick genomic sequence	NC_040591.1
